# Supplementary material for: Altered Gut Microbiota Composition Is Associated with Difficulty in Explicit Emotion Regulation in Young Children
Source: Microorganisms. 2023 Sep 6;11(9):2245. doi: 10.3390/microorganisms11092245 (PMC10535925; doi:10.3390/microorganisms11092245)
Supplement: Supplementary file 1 [file microorganisms-11-02245-s001.zip]

Archive with 1 entries (1 files):
- microorganisms-2509899-supplementary.pdf
